# Supplementary material for: Topical administration of the secretome derived from human amniotic epithelial cells ameliorates psoriasis-like skin lesions in mice
Source: Stem Cell Res Ther. 2022 Aug 3;13:393. doi: 10.1186/s13287-022-03091-9 (PMC9351215; doi:10.1186/s13287-022-03091-9)
Supplement: Supplementary file 1 — Additional file 1. Table S1: Primers used for real-time PCR. [file 13287_2022_3091_MOESM1_ESM.xlsx]

## Sheet: Sheet1
Primer name	Primer sequence		Species
HRNR	forward	CCTGGAAAGCATTGTCACTGT	mouse
	reverse	CGGTGTCTGGATCATCTGG
FLG	forward	ATGTCCGCTCTCCTGGAAAG	mouse
	reverse	TGGATTCTTCAAGACTGCCTGTA
IVL	forward	ATGTCCCATCAACACACACTG	mouse
	reverse	TGGAGTTGGTTGCTTTGCTTG
IL1β	forward	GAAATGCCACCTTTTGACAGTG	mouse
	reverse	TGGATGCTCTCATCAGGACAG
IL-23p19	forward	ATGCTGGATTGCAGAGCAGTA	mouse
	reverse	ACGGGGCACATTATTTTTAGTCT
IL17A	forward	TTTTCAGCAAGGAATGTGGA	mouse
	reverse	TTCATTGTGGAGGGCAGAC
TNFa	forward	CCCTCACACTCAGATCATCTTCT	mouse
	reverse	GCTACGACGTGGGCTACAG
CCL20	forward	GCCTCTCGTACATACAGACGC	mouse
	reverse	CCAGTTCTGCTTTGGATCAGC
IL6	forward	GGATGTCTGTAGCTCATTCTG	mouse
	reverse	CAACTGGATGGAAGTCTCTTG
CXCL1	forward	ACTGCACCCAAACCGAAGTC	mouse
	reverse	TGGGGACACCTTTTAGCATCTT
GAPDH	forward	GCTTGTCATCAACGGGAA	mouse
	reverse	CCAGTAGACTCCACGACATA
CCL20	forward	TGCTGTACCAAGAGTTTGCTC	human
	reverse	CGCACACAGACAACTTTTTCTTT
IL1β	forward	ATGATGGCTTATTACAGTGGCAA	human
	reverse	GTCGGAGATTCGTAGCTGGA
IL-6	forward	ACTCACCTCTTCAGAACGAATTG	human
	reverse	CCATCTTTGGAAGGTTCAGGTTG
GAPDH	forward	ACATCGCTCAGACACCATG	human
	reverse	TGTAGTTGAGGTCAATGAAGGG
