# Supplementary material for: Topical administration of the secretome derived from human amniotic epithelial cells ameliorates psoriasis-like skin lesions in mice
Source: Stem Cell Res Ther. 2022 Aug 3;13:393. doi: 10.1186/s13287-022-03091-9 (PMC9351215; doi:10.1186/s13287-022-03091-9)
Supplement: Supplementary file 6 — Additional file 6. Table S2: A table of normalized fluorescence signal intensity of various proteins in the HEF-SC, UMSC-SC, AEC-SC. [file 13287_2022_3091_MOESM6_ESM.xlsx]

## Sheet: Sheet1
proteinID	log2FC	HEF-SC	UMSC-SC	AEC-SC
		Normalized flurescent signal intensity
6Ckine	3.95056	113.482	1211.61	1769
Activin A	3.79831	1456	78220.5	20269.5
Activin B	8.78922	100.041	307.032	402
Activin C	2.58459	558.25	645.784	954.25
Activin RIA / ALK-2	3.27713	215.564	360.395	629
Activin RIB / ALK-4	3.71519	470.412	751.194	897.5
Activin RII A/B	6.82769	130.644	170.866	526.5
Activin RIIA	10.6691	50.0411	109.354	1322.5
Adiponectin / Acrp30	12.5809	80.8495	17351.5	30342.5
AgRP	1.91541	912.229	903.484	1935
ALCAM	8.46012	104.945	670.844	1092.75
Angiogenin	5.9726	490.453	837.767	1267.25
Angiopoietin-1	5.42544	64.5491	365.652	2816
Angiopoietin-2	2.6047	1454.7	2724.39	2053.5
Angiopoietin-4	9.40527	104.041	260.504	238.3
Angiopoietin-like 1	5.14691	1067.77	2439.96	4779.75
Angiopoietin-like 2	2.83771	209.577	271.282	389.5
Angiopoietin-like Factor	1.87753	10.0411	86.2214	6.5
Angiostatin	6.01985	1095.26	3251.22	18688.2
APJ	2.06775	259.238	806.134	590
APRIL	7.90525	167.412	613.802	6399.25
AR (Amphiregulin)	7.14636	50.4659	661.03	315
Artemin	2.94049	262.882	405.871	1024.75
Axl	9.40397	50.0411	210.033	1381.75
B7-1 /CD80	4.71241	10.0693	236.583	1233
BAFF R / TNFRSF13C	8.0818	11.4523	238.16	1372.75
BCMA / TNFRSF17	11.323	10.0411	565.696	1228
BD-1	2.54568	2928.67	4778.98	5266
BDNF	10.7381	60.2467	923.988	6376
beta-Catenin	6.75304	10.1233	233.691	443.75
Bax	5.1311	383.651	1697.09	6478.75
beta-NGF	8.11819	50.2056	240	1223.25
BIK	3.45115	561.32	311.238	1468
BLC / BCA-1 / CXCL13	1.64983	291.098	89.9016	288
BMP-2	2.61265	215.043	230.011	208.75
BMP-3	3.0479	2219.67	4392.64	4094
BMP-3b / GDF-10	8.8023	30.3836	251.041	1056
BMP-4	2.14019	626.751	637.723	2066.25
BMP-5	2.38683	873.707	747.865	1481.75
BMP-6	3.13344	400.675	729.639	1768.75
BMP-7	3.30597	824.201	902.696	2193.25
BMP-8	3.04995	629.513	874.832	1236.25
BMP-15	3.12415	1267.77	1752.55	3573.75
BMPR-IA / ALK-3	4.62716	130.274	201.884	351.75
BMPR-IB / ALK-6	13.0796	10.0411	458.445	8667.75
BMPR-II	3.1548	530.878	327.273	387.75
BTC	2.54486	819.622	1045.19	1070
Cardiotrophin-1 / CT-1	10.8035	10.0411	171.391	1247
CCL14 / HCC-1 / HCC-3	3.21619	883.183	692.663	1640
CCL28/ VIC	1.9908	1590.63	626.682	1053
CCR1	3.79949	99.453	144.579	101.5
CCR2	2.45558	182.769	104.097	458.5
CCR3	2.78844	493.334	385.63	1032.5
CCR4	1.78055	515.978	225.543	588
CCR5	4.99426	241.905	446.353	566.5
CCR6	9.00544	10.0411	10.6802	548
CCR7	7.51464	157.729	1285.96	19025
CCR8	7.21891	130.534	638.577	2164.25
CCR9	12.785	50.0411	521.271	7405
CD14	7.3749	80.0686	230.8	704.25
CD27 / TNFRSF7	8.01381	30.3836	248.675	632
CD30 / TNFRSF8	1.61625	811.029	1176.87	2488.5
CD30 Ligand / TNFSF8	2.91574	250.59	320.876	501.5
CD40 / TNFRSF5	0.505358	1111.91	1018.23	1578.75
CD40 Ligand / TNFSF5 /CD154	6.56064	688.962	5685.35	8930.5
CD 163	3.23464	372.565	376.167	932.75
Cerberus 1	2.3377	101.988	102.256	218.5
Chem R23	1.86299	144.975	213.188	330
Chordin-Like 1	3.3465	490.577	195.312	430.5
Chordin-Like 2	5.51665	635.499	1561.62	5404
CLC	3.3145	637.374	534.678	1070.5
CNTF	5.33774	2056.21	2500.68	22753.5
CNTF R alpha	3.15548	1720.97	1511.5	4432
Coagulation Factor III / Tissue Factor	5.04724	313.221	466.857	1275.75
CRIM 1	3.14755	531.128	1186.07	1056
Cripto-1	9.62349	150.041	403.768	609
CRTH-2	3.24961	260.799	579.629	1489
Cryptic	3.81496	595.884	1035.18	2584.75
Csk	0.756802	1093.95	530.998	347
CTACK / CCL27	5.61115	1606.86	2660.25	19486.8
CTGF / CCN2	2.59879	362.674	269.705	490.5
CTLA-4 /CD152	2.50206	964.231	1058.42	1767.5
CV-2 / Crossveinless-2	2.91428	1290.78	1559.87	2214
CXCL14 / BRAK	4.87814	403.017	1010.23	5998.75
CXCL16	5.96049	378.864	458.971	2172.25
CXCR1 / IL-8 RA	5.27265	252.991	770.472	9817.5
CXCR2 / IL-8 RB	7.81085	111.139	1495.44	10179
CXCR3	2.87484	366.892	278.117	297
CXCR4 (fusin)	1.23075	856.838	619.387	512.25
CXCR5 /BLR-1	3.43484	278.619	557.087	817
CXCR6	3.58516	380.426	412.18	476.25
D6	2.50709	308.691	777.833	559.5
DAN	2.68858	153.097	203.461	147.75
DANCE	1.75765	120.249	186.638	409
DcR3 / TNFRSF6B	3.3399	321.81	311.764	642.5
Decorin	4.07049	235.866	953.714	1298.5
Dkk-1	0.361751	5467.17	2056.96	2698
Dkk-3	1.04399	237.948	275.488	285.5
Dkk-4	3.10138	948.875	1095.91	2576.5
DR3 / TNFRSF25	1.61629	782.089	516.54	573.5
DR6 / TNFRSF21	5.81854	196.824	734.985	2519.75
Dtk	9.32489	97.0411	152.465	608
EDA-A2	1.26979	38775	74448.2	33498.5
EDAR	5.78849	147.261	286.791	1219.25
EDG-1	3.77623	2014.93	1497.83	5178.25
EGF	2.819	641.226	472.115	2414
EGF R / ErbB1	6.71141	150.234	882.718	5368
EG-VEGF / PK1	6.9931	62.2331	307.032	884.75
EMAP-II	4.1562	809.679	4353.13	3321.25
ENA-78	4.02346	290.193	218.708	415.25
Endocan	1.66203	1979.69	2049.86	1102.5
Endoglin / CD105	2.44615	642.474	859.585	1415.75
Endostatin	2.87753	300.882	928.194	1117.5
Endothelin	2.21911	452.678	689.771	1645.75
EN-RAGE	4.63535	344.455	323.33	1814
Eotaxin/ CCL11	6.8993	70.0275	154.568	457.25
Eotaxin-2/ MPIF-2	9.83792	60.0411	401.665	1067
Eotaxin-3/ CCL26	8.74872	90.0411	201.096	377
Epiregulin	4.22858	288.495	340.154	1676.75
ErbB2	9.98815	120.041	311.764	1072
ErbB3	10.6073	101.041	275.488	1283
ErbB4	3.49286	62.4669	71.7635	313.5
Erythropoietin	5.4656	2665.63	2464.67	20713.2
E-Selectin	3.08336	438.415	414.283	2028.25
FADD	6.37694	140.343	378.533	1435
FAM3B	0.72035	3721.48	793.342	2484.5
Fas / TNFRSF6	2.71411	316.345	218.445	769
Fas Ligand	3.53944	312.44	341.994	618
FGF Basic	3.41352	309.785	395.357	1245
FGF-BP	1.43538	677.54	80.4118	460.5
FGF R3	2.54552	555.073	115.137	594
FGF R4	8.93287	257.261	639.3	18472.5
FGF R5	4.45694	692.814	1155.05	3451.75
FGF-4	3.90785	257.261	303.352	873.5
FGF-5	3.8234	262.935	594.612	1319.75
FGF-6	5.75267	127.85	383.265	854.5
FGF-7 / KGF	2.57743	404.319	1624.27	824.5
FGF-8	2.91998	386.36	322.016	817
FGF-9	7.50407	152.056	391.676	3630.25
FGF-10 / KGF-2	2.94725	663.036	664.536	2578
FGF-11	2.0132	2184.79	1108.79	4785.75
FGF-12	3.37186	840.912	770.735	2573.75
FGF-13 1B	4.17651	1097.03	1758.34	6621
FGF-16	2.65557	1238.98	1006.11	2031.5
FGF-17	2.06172	658.245	636.671	2051.25
FGF-18	2.15399	1242.26	1314.09	2752
FGF-19	3.34569	1055.43	1251.26	2655.75
FGF-20	0.916465	581.255	605.39	409.25
FGF-21	6.1618	227.329	323.856	2027.25
FGF-23	3.20995	612.595	909.53	1000.75
FLRG	7.04045	70.2878	276.014	590
Flt-3 Ligand	2.97536	886.982	1316.45	1836.75
Follistatin	4.32649	2130.64	3280.62	20767
Follistatin-like 1	2.92216	4496.85	1280.35	9932.25
Fractalkine	2.9603	70.5356	169.288	255.75
Frizzled-1	1.39888	1122.48	1378.49	1270.5
Frizzled-3	1.13313	818.943	791.239	1058.75
Frizzled-4	3.12727	1346.17	422.695	632.5
Frizzled-5	4.80445	312.961	379.322	1183.5
Frizzled-6	5.14162	168.453	477.635	1050.75
Frizzled-7	2.79582	445.236	240.263	1014.5
Galectin-3	4.72351	807.076	1844.03	4780
GASP-1 / WFIKKNRP	5.62601	1545.02	1598.25	10964.5
GASP-2 / WFIKKN	1.25312	1741.79	1091.96	1769.5
GCP-2 / CXCL6	4.45249	247.631	352.509	663.75
GCSF	0.833933	2654.06	3432.03	4731.75
G-CSF R / CD 114	3.8612	366.058	453.714	1426.75
GDF1	1.04812	1845.38	2388.17	1817
GDF3	0.904019	4037.97	4528.73	3557
GDF5	0.972507	4063.47	4959.31	3974.5
GDF8	0.742192	2437.25	3067.17	2077.5
GDF9	0.810471	3649.11	4055.56	3400.5
GDF11	0.78848	2966.14	3668.61	3024
GDF-15	8.40879	160.494	3526.14	8499.75
GDNF	3.06158	142.373	696.343	896
GFR alpha-1	3.57134	253.617	209.77	648.25
GFR alpha-2	2.93801	351.429	596.715	833.5
GFR alpha-3	2.56681	1031.07	1338.27	1929
GFR alpha-4	0.817307	2741.31	2658.14	2774
GITR / TNFRF18	2.31608	1289.58	861.688	1142
GITR Ligand / TNFSF18	2.34003	919.825	1854.81	2661.25
Glucagon	6.25016	675.062	1190.8	18624
Glut1	1.19292	701.712	1046.75	1605.5
Glut2	4.39827	1826.07	1882.15	9548
Glut3	2.28409	1484.74	974.722	3826
Glut5	3.22939	1456	2328.24	7663.75
Glypican 3	1.98834	12555.1	753.386	3163.5
Glypican 5	5.41353	401.196	664.798	4617
GM-CSF	0.809723	2053.34	2373.72	3600
GM-CSF R alpha	1.89837	928.573	909.005	1546
Granzyme A	0.525226	3080.66	3304.8	2434
GREMLIN	0.81818	11024.1	9329.78	12438.2
GRO	0.928793	2792.27	4036.9	4316.5
GRO-a	3.50965	630.086	1066.22	2031
Growth Hormone (GH)	4.24655	370.015	1058.34	1047
Growth Hormone R (GHR)	4.68031	1254.34	5878.3	8801.75
HB-EGF	5.17194	310.773	618.533	6238.5
HCC-4/ CCL16	1.39986	294.168	262.344	314
HCR / CRAM-A/B	1.08556	1428.41	1783.31	2032.5
Hepassocin	1.55578	1901.08	1420.02	2121
GLO-1	3.4112	1641.07	11905.6	5829.5
HGF	1.40585	341.486	572.005	426.5
HGFR	0.591864	3266.5	3874.44	2923.75
HRG-alpha	0.2441	149463	151805	177017
HRG-beta1	7.02642	51.3429	236.583	1511.75
HVEM / TNFRSF14	3.0015	381.935	324.907	964
I-309	9.2767	10.0411	450.034	665
ICAM-1	3.14265	301.248	366.967	502
ICAM-2	8.82458	50.9864	519.431	2266.5
ICAM-3 (CD50)	2.91352	52.0558	256.298	298.75
ICAM-5	4.75957	618.268	1079.08	5356
IFN-alpha / beta R1	1.74517	481.569	496.036	981.5
IFN-alpha / beta R2	3.46909	246.744	610.121	1042.5
IFN-beta	2.17539	509.211	486.31	600.25
IFN-gamma	0.526664	2618.4	2984.1	3072.5
IFN-gamma R1	2.46425	382.976	316.233	514.25
IGFBP-1	2.4247	234.511	165.871	663.5
IGFBP-2	5.15199	380.113	425.324	3538.5
IGFBP-3	5.01309	621.444	579.366	5411.25
IGFBP-4	1.50909	1608.42	1360.09	1826
IGFBP-6	2.59505	722.018	505.762	946.5
IGFBP-rp1 / IGFBP-7	0.102848	15363.2	80248	8498.5
IGF-I	3.43035	92.9195	427.164	511.5
IGF-I SR	3.36209	212.18	379.059	662.75
IGF-II	6.37413	602.444	1189.22	10169
IGF-II R	2.45274	1019.15	1120.88	1941.5
IL-1 alpha	0.474196	3363.84	3568.2	3673.25
IL-1 beta	2.39671	179.592	378.533	550
IL-1 F5 / FIL1delta	2.45971	962.776	771.787	1350.25
IL-1 F6 / FIL1 epsilon	1.49791	454.813	361.709	421.5
IL-1 F7 / FIL1 zeta	2.93283	201.769	175.071	483.75
IL-1 F8 / FIL1 eta	1.77362	654.967	236.32	858
IL-1 F9 / IL-1 H1	5.18433	240.07	570.428	1892.25
IL-1 F10 / IL-1HY2	2.61726	1492.54	1761.23	3936
IL-1 R3 / IL-1 R AcP	11.1649	10.0411	477.372	2685.25
IL-1 R4 / ST2	4.06025	518.947	605.127	1400
IL-1 R6 / IL-1 Rrp2	0.880371	1283.65	1318.82	1227.5
IL-1 R8	1.73341	349.815	574.634	665.5
IL-1 R9	4.8034	103.07	254.984	1505
IL-1 ra	6.41254	127.537	747.865	10948.5
IL-1 sRI	0.750719	971.881	1407.93	1236
IL-1 sRII	1.92802	348.774	498.402	630
IL-2	0.343543	3438.28	3452.8	3063
IL-2 R alpha	3.00656	624.828	893.495	1417.5
IL-2 R beta/CD122	4.78154	1213.79	1463.13	8157.5
IL-2 R gamma	1.97009	562.255	698.709	914
IL-3	2.42285	182.358	197.678	304.25
IL-3 R alpha	4.04714	189.687	252.881	863.5
IL-4	4.59346	205.783	433.998	1835.5
IL-4 R	6.28447	259.344	621.951	4702.75
IL-5	0.776637	3303.26	3190.98	2831.75
IL-5 R alpha	3.29037	363.87	931.086	3568.75
IL-6	0.656388	2400.29	2955.97	3783.75
IL-6 R	4.28956	158.77	644.295	2023.5
IL-7	0.914559	3036.41	3838.43	2924.5
IL-7 R alpha	5.4788	129.879	960.002	3835.5
IL-8	0.643174	2206.12	2968.85	2546
IL-9	1.27169	1552.56	2007.28	3250
IL-10	1.53605	1833.4	2235.97	5318.75
IL-10 R alpha	2.17697	602.545	966.836	2428.25
IL-10 R beta	2.21026	610.874	970.516	2830.5
IL-11	1.37093	1075.99	1631.11	2784.5
IL-12 p40	3.46849	124.934	304.404	1393
IL-12 p70	0.506318	1360.22	352.509	1932.5
IL-12 R beta 1	2.99443	229.826	706.332	1438.5
IL-12 R beta 2	0.14591	3948.95	426.901	1969
IL-13	1.01009	4170.71	5195.89	8401
IL-13 R alpha 1	2.06739	684.533	1274.92	2872.25
IL-13 R alpha 2	3.11403	189.947	226.331	473
IL-15	0.789522	3484.1	2975.95	2954.5
IL-15 R alpha	1.75133	254.866	344.886	323.75
IL-16	3.00677	251.222	227.12	722.5
IL-17	1.85633	798.535	1629.01	1694
IL-17B	3.37208	277.51	348.04	647.25
IL-17B R	1.49725	693.643	867.997	1060
IL-17C	4.08914	209.785	343.045	3586.5
IL-17D	1.23066	934.661	1259.67	1294.75
IL-17E	2.4036	203.017	260.767	678.5
IL-17F	4.35011	151.222	395.357	2103.5
IL-17R	2.46347	319.102	479.212	1764.5
IL-17RC	1.72513	2495.29	1656.61	5252
IL-17RD	4.00155	524.201	4562.42	2411.25
IL-18 Bpa	3.25853	194.689	405.609	1071.75
IL-18 R alpha /IL-1 R5	3.93333	107.755	379.059	1060.5
IL-18 R beta/AcPL	3.87759	202.237	483.681	1986.25
IL-19	2.3182	303.485	258.401	1217.5
IL-20	3.83161	112.961	518.906	1021.5
IL-20 R alpha	2.45921	697.287	1485.22	2839
IL-20 R beta	4.59527	369.075	5302.88	4944.5
IL-21	0.809961	3433.08	4041.36	3519.5
IL-21 R	3.34213	118.687	229.748	912.75
IL-22	3.01323	133.263	248.149	983
IL-22 BP	1.52649	188.962	139.321	346.25
IL-22 R	3.2659	305.62	885.346	1086.5
IL-23	3.44972	249.087	428.478	1731.5
IL-23 R	2.00532	258.977	456.868	542.75
IL-24	2.06157	327.431	371.173	780.53
IL-26	2.29685	378.185	488.413	1362.25
IL-27	2.33071	1130.39	1370.6	3690.5
IL-28A	1.63426	203.798	299.409	634.75
IL-29	4.57541	190.524	695.028	2965.25
IL-31	4.31007	117.646	259.453	1552.5
IL-31 RA	4.20852	168.921	341.994	2040.5
BACE-1	1.89756	273.032	388.522	1020
FACX	2.1816	397.706	729.99	1407.75
Insulin	2.54008	50.4941	128.281	298.5
Insulin R	0.227392	5311.77	5087.32	4218.75
Insulysin / IDE	3.63397	373.76	868.523	2651.5
IP-10	0.0293576	10.0411	147.996	10
I-TAC / CXCL11	6.2061	385.473	1273.08	14531.5
Kininostatin / kininogen	4.56358	325.088	1686.05	4710
Kremen-1	0.556934	1461.36	1424.76	1409
Kremen-2	2.35682	893.797	1113.52	3282.5
Latent TGF-beta bp1	3.84529	994.269	2083.51	3117.5
LBP	3.58632	555.435	2266.2	3682.5
Lck	0.373419	1930.23	2010.17	2100.75
LECT2	0.895022	46.5899	52.574	87.5
Lefty - A	6.29737	137.687	612.75	10906.8
Leptin (OB)	3.25013	185.058	416.649	1769.25
Leptin R	1.4727	374.801	547.295	1042
LFA-1 alpha	2.15115	483.598	974.722	2151.5
LIF	2.37102	400.309	619.322	2075
LIF R alpha	4.42494	63.6854	382.739	529.25
LIGHT / TNFSF14	4.15596	463.142	860.111	2707.75
Lipocalin-1	5.80998	460.693	1001.01	12901
Lipocalin-2	3.96481	659.286	702.652	8309
LRP-1	0.496046	1558.55	435.839	1598.5
LRP-6	0.455741	3207.94	602.498	2338.75
L-Selectin (CD62L)	1.43884	1279.79	1667.91	1771.25
Lymphotactin/ XCL1	1.78885	207.442	310.187	419.25
Lymphotoxin beta / TNFSF3	2.35141	219.155	239.475	622.5
Lymphotoxin beta R / TNFRSF3	2.59182	239.977	337.525	751.75
MAC-1	1.50456	1083.8	1466.82	3077
MCP-1	0.7075	2478.37	5519.22	2047.75
MCP-2	1.95208	609.313	809.64	1260.5
MCP-3	2.36811	367.514	648.763	1001.5
MCP-4 / CCL13	1.75667	452.365	407.974	1531
M-CSF	7.3283	162.414	950.012	16261
M-CSF R	3.3549	448.46	866.683	2597.5
MDC	6.74519	109.838	598.555	5889.25
MFG-E8	2.24181	306.088	450.296	851.5
MFRP	1.56272	906.551	1248.9	1480
MICA	2.70228	326.39	576.737	1229.75
MIF	3.3998	369.596	1549.36	2110.5
MIG	1.13304	2321.17	3077.68	4192
MIP-1a	5.58298	349.034	973.145	10777.5
MIP-1b	0.710125	1976.3	1987.03	2633.75
MIP-1d	2.6785	271.731	348.829	945
MIP 2	1.90872	3076.76	7691.32	6555.25
MIP-3 alpha	3.79635	307.65	631.94	3087.25
MIP-3 beta	1.03644	3082.74	2708.61	3324.25
MMP-1	1.65347	2570.77	1695.51	616.5
MMP-2	2.31094	971.881	1576.69	3826.5
MMP-3	0.0719962	1817.79	973.671	1729.25
MMP-7	2.42103	242.58	289.157	983.5
MMP-8	3.19838	2300.6	3769.03	15126
MMP-9	6.0415	495.311	1203.94	16689.8
MMP-10	1.83409	862.564	1014.15	1078
MMP-11 /Stromelysin-3	1.40193	689.999	1095.38	1025
MMP-12	2.36894	498.227	599.344	1261.25
MMP-13	3.65457	362.829	919.782	3580.75
MMP-14	2.41393	528.626	691.348	2821.5
MMP-15	2.62317	286.046	522.849	1467.5
MMP-16 / MT3-MMP	3.24742	721.753	1298.84	3862.75
MMP-19	1.02828	1557.77	1430.8	3178.25
MMP-20	0.280209	9067.07	9507.79	11011
MMP-24 / MT5-MMP	1.34273	740.233	1108.26	1379
MMP-25 / MT6-MMP	2.0771	273.553	306.244	757.5
MSP alpha Chain	1.28384	880.263	1472.34	2144.75
Musk	0.72527	3530.16	4426.21	5836.75
NAP-2	4.15766	299.321	4369.43	2859
NCAM-1 / CD56	2.53089	907.332	1119.3	5248.5
Neuritin	2.03391	613.998	940.023	2517.5
NeuroD1	4.09208	173.866	258.664	2981.25
Neuropilin-2	2.16061	203.538	300.723	913.5
Neurturin	2.57114	261.84	345.674	1561
NGF R	1.61407	669.177	809.64	2050.5
Nidgen-1	1.85633	468.502	829.355	1699
NOV / CCN3	0.84435	1179.06	1080.4	1417.75
NrCAM	5.60107	610.094	1677.11	19660.8
NRG1 Isoform GGF2	4.22677	382.61	752.86	3181.5
NRG2	0.610303	3617.88	3764.83	5523.5
NRG3	0.732654	4651.18	5205.88	7729.5
NT-3	3.45615	377.404	815.686	4152
NT-4	2.85127	312.074	842.236	2258.25
Orexin A	1.33533	206.661	363.812	523
Orexin B	1.89883	984.895	1260.2	1975.5
OSM	5.87131	457.31	2703.62	26827.8
Osteoactivin / GPNMB	4.23556	308.43	496.299	5828
Osteocrin	2.84918	742.836	1217.09	3359
Osteoprotegerin / TNFRSF11B	0.423715	1202.07	797.285	844.5
OX40 Ligand / TNFSF4	1.98606	378.966	396.408	1504.25
PARC / CCL18	1.65829	1726.43	2239.13	5451.5
PD-ECGF	2.42382	445.337	828.041	2394
PDGF R alpha	1.14903	2189.73	2431.02	4857.25
PDGF R beta	0.687407	1622.06	1728.11	2612.75
PDGF-AA	3.69012	473.187	915.314	6119.5
PDGF-AB	3.46529	385.993	921.097	4273.25
PDGF-BB	3.1261	249.868	504.185	2189.25
PDGF-C	3.40329	441.433	749.968	2680
PDGF-D	4.09866	179.592	282.322	2093
PECAM-1 /CD31	2.09944	312.855	557.285	1344
Pentraxin3 / TSG-14	2.94583	463.817	5131.75	3580.5
Persephin	3.3331	651.478	1249.16	6574.5
PF4/ CXCL4	2.37514	1250.38	1203.94	6491
PlGF	0.743225	1449.49	553.342	1427
PLUNC	2.0883	596.299	889.289	2539
Pref-1	1.34199	390.418	370.647	591.25
Progranulin	2.30045	6041.07	16549.8	20763
Prolactin	2.08047	877.66	1217.88	3715.25
P-selectin	3.94507	2027.31	11912	21239.5
RAGE	2.22173	376.103	453.451	1258
RANK / TNFRSF11A	1.21888	607.23	817.789	1414.75
RANTES	2.11647	207.702	665.85	904
RELM beta	2.59457	655.903	1036.76	2966.75
RELT / TNFRSF19L	2.02265	1811.02	1846.93	5361.75
ROBO4	4.05838	412.802	918.205	3893.25
S100 A8/A9	1.73681	3634.79	5190.63	9117
S100A10	4.10984	150.441	409.026	1613.75
SAA	0.953965	1580.67	1790.67	3063
SCF	1.93518	285.526	295.466	1094.75
SCF R/CD117	1.72212	494.269	509.442	1633
SDF-1 / CXCL12	1.32108	1580.93	2008.85	3951.5
sFRP-1	4.70292	123.372	340.942	2038.25
sFRP-3	0.0362969	104.112	110.143	101.5
sFRP-4	1.34099	6542.37	392.465	2582
sgp130	2.20574	3101.75	8393.97	9699.25
SIGIRR	1.14751	327.17	479.212	726
Siglec-5/CD170	1.70495	1198.32	1462.08	3909
Siglec-9	4.2153	1856.83	2549.84	24508.5
SLPI?	1.41612	1376.09	1944.19	3674
Smad 1	4.40095	171.784	484.732	3649.25
Smad 4	1.89694	260.799	304.141	974
Smad 5	3.67891	158.77	331.216	2045.25
Smad 7	1.75123	563.243	535.466	1898.5
Smad 8	4.06329	165.277	361.709	2778.75
Prdx6	3.52934	247.265	409.289	1865.5
Soggy-1	2.8755	763.658	1216.04	5610.5
Sonic Hedgehog (Shh N-terminal)	1.55677	973.182	1314.35	2865
SPARC?	0.308006	20667.7	25151.4	25586.8
Spinesin	1.21437	1725.65	1107.73	4005.5
TACI / TNFRSF13B	1.9877	1564.8	2075.62	4209
Tarc	1.07178	843.303	962.104	1773.75
TCCR / WSX-1	3.54066	516.653	2591.9	4023
TECK/ CCL25	1.35779	649.135	675.576	1665.25
TFPI	0.657458	905.77	877.986	1429.25
TGF-alpha	2.83437	503.639	458.971	3598.25
TGF-beta 1	0.844461	3763.63	4598.12	6758.75
TGF-beta 2	1.7442	928.675	966.31	3113.5
TGF-beta 3	0.834526	466.68	451.611	833
TGF-beta 5	1.65834	2179.31	2707.82	6881.25
TGF-beta RI / ALK-5	2.3304	408.638	461.6	2059.25
TGF-beta RII	0.793021	757.932	636.671	1314
Grb2	1.80307	692.342	1021.25	2418.5
TGF-beta RIII	2.189	467.981	481.052	2137.5
Thrombopoietin (TPO)	1.51729	888.071	1083.81	2544
TPX	0.911511	771.987	787.033	1453
Thrombospondin-1	2.43494	50893.6	23480	75207.8
Thrombospondin-2	3.898	2243.6	3342.66	33461.2
Thrombospondin-4	1.1589	759.233	1012.84	1696.5
Thymopoietin	0.740468	1307.12	1335.91	2184.5
Tie-1	1.07294	1080.42	1104.58	1274
Tie-2	1.77423	537.215	570.428	1840
TIMP-1	2.07454	2263.9	5201.41	6539
TIMP-2	1.00768	8494.52	19608.6	2006
TIMP-3	2.05729	1442.47	709.749	3006.75
TIMP-4	2.04167	502.859	581.469	2073.5
TL1A / TNFSF15	2.3719	429.72	329.113	2228.5
TLR1	1.63888	1078.07	1312.77	3359.5
TLR2	2.89068	393.542	595.926	1925
TLR3	2.32977	974.484	1168.46	3903
TLR4	3.07077	403.953	1436.32	3401.5
TMEFF1 / Tomoregulin-1	4.59291	2711.33	4876.24	21322
TMEFF2	2.85108	5351.88	1804.8	6976
TNF-alpha	1.54825	2629.08	3308.48	7691
TNF-beta	1.09106	2770.67	3442.28	4903.5
TNF RI / TNFRSF1A	1.19683	870.372	1251.52	1996.5
TNF RII / TNFRSF1B	1.04173	337.321	366.441	695.5
TRADD	2.0199	1049.96	1496.26	4261.25
TRAIL/ TNFSF10	1.7221	368.034	503.133	716.5
TRAIL R1 / DR4 / TNFRSF10A	0.688451	1974.74	2150.28	3183
TRAIL R2/ DR5 / TNFRSF10B	0.802738	2027.05	2184.45	3536.75
TRAIL R3 / TNFRSF10C	1.11959	839.139	588.829	1824.5
TRAIL R4 / TNFRSF10D	1.47844	636.902	617.745	1776.5
TRANCE	2.62202	704.314	635.357	3041
TREM-1	0.871814	1134.82	1161.62	2077.5
TROY / TNFRSF19	2.63059	656.944	2499.63	2073.5
TSG-6	1.97494	463.817	440.307	926.25
TSLP R	2.60652	362.568	498.402	1113.25
TWEAK / TNFSF12	2.50355	1196.76	2629.49	3791.25
TWEAK R / TNFRSF12	3.28655	764.699	3689.64	3870.5
Ubiquitin+1	1.78567	3023.4	3392.86	5426.5
uPA	4.95321	953.141	1710.23	29557.2
uPAR	0.799998	669.697	1213.67	1166.75
Vasorin	0.166683	1440.9	1342.74	1617.5
VCAM-1 (CD106)	0.443588	939.086	800.702	1277.5
VE-Cadherin	0.826194	1116.6	969.202	1280.5
VEGF	0.847502	728	2475.51	1310.75
VEGF R2(KDR)	1.22406	620.244	733.408	750.25
VEGF R3	1.76145	510.667	722.367	733.75
VEGF-B	3.18635	302.965	631.94	1066
VEGF-C	2.41438	954.182	7273.09	3091
VEGF-D	1.07454	820.919	844.864	830
VEGI/ TNFSF15	0.64785	925.551	1009.68	950.75
WIF-1	0.631519	767.302	869.311	890.25
WISP-1 / CCN4	1.51746	1507.01	2031.46	4316.25
XEDAR	1.00835	1661.1	1896.34	3342.5
