# Supplementary material for: Topical administration of the secretome derived from human amniotic epithelial cells ameliorates psoriasis-like skin lesions in mice
Source: Stem Cell Res Ther. 2022 Aug 3;13:393. doi: 10.1186/s13287-022-03091-9 (PMC9351215; doi:10.1186/s13287-022-03091-9)
Supplement: Supplementary file 7 — Additional file 7. Table S3: A table of normalized fluorescence signal intensity of anti-inflammatory related mediators in the HEF-SC, UMSC-SC, AEC-SC. [file 13287_2022_3091_MOESM7_ESM.xlsx]

## Sheet: Sheet1
entrezID	proteinID	log2FC	fluorescent signal intensity
			HEF-SC	UMSC-SC	AEC-SC
3557	IL-1 ra	6.41254	127.537	747.865	10948.5
3586	IL-10	1.53605	1833.4	2235.97	5318.75
3558	IL-2	0.343543	3438.28	3452.8	3063
3589	IL-11	1.37093	1075.99	1631.11	2784.5
3574	IL-7	0.914559	3036.41	3838.43	2924.5
7040	TGF-beta 1	0.844461	3763.63	4598.12	6758.75
7042	TGF-beta 2	1.7442	928.675	966.31	3113.5
7043	TGF-beta 3	0.834526	466.68	451.611	833
397778	TGF-beta 5	1.65834	2179.31	2707.82	6881.25
7132	TNF RI (TNFRSF1A)	1.19683	870.372	1251.52	1996.5
7133	TNF RII (TNFRRSF1B)_	1.04173	337.321	366.441	695.5
1437	GM-CSF	0.809723	2053.34	2373.72	3600
7130	TSG-6	1.97494	463.817	440.307	926.25
